# Supplementary material for: Examining global biodiversity accounts: Implications of aggregating characterization factors from elementary flows in multi-regional input–output analysis
Source: J Ind Ecol. 2024 Oct 8;28(6):1422–34. doi: 10.1111/jiec.13556 (PMC11667647; doi:10.1111/jiec.13556)
Supplement: Supplementary file 2 — Supporting Information S2: This supporting information provides: data used for creating the figures in the main text, the mapping between EXIOBASE and MapSPAM, the proxy treatment of LC-IMPACT and MapSPAM data, the per-country characterization factors for water and land pressures. [file 44498_2024_2806008_MOESM2_ESM.xlsx]

## Sheet: Overview
2024 Journal of Industrial Ecology – www.wileyonlinelibrary.com/journal/jie
SUPPORTING INFORMATION FOR:
Davin, K., Koslowski, M., Dorber, M., Hertwich, E. (2024). Examining global biodiversity accounts: Implications of aggregating characterization factors from elementary flows in Multi-Regional Input-Output Analysis. Journal of Industrial Ecology.
This supporting information provides: - data used for creating the figures in the main text, - the mapping between EXIOBASE and MapSPAM, - the proxy treatment of LC-IMPACT and MapSPAM data, - the per-country characterization factors for water and land pressures.

## Sheet: Figure_1
	Paddy rice	Wheat	Cereal grains Nec	Sugar	Oil seeds	Plant-based fibers	Crops Nec	Vegetables, fruit, nuts	LC_IMPACT - Annual crops	LC_IMPACT - Permanent crops	Units
Austria	0	5.02e-16	6.38e-16	5.14e-16	5.89e-16	5.32e-16	5.48e-16	3.31e-16	1.81e-15	1.25e-15	[PDF-eq/m2]		0.448
Belgium	5.36e-16	5.36e-16	5.33e-16	5.36e-16	5.33e-16	5.36e-16	5.36e-16	3.31e-16	5.17e-16	3.17e-16	[PDF-eq/m2]		0.630915
Bulgaria	7.39e-16	7.23e-16	7.27e-16	8.89e-16	7.29e-16	7.38e-16	7.32e-16	4.36e-16	1.1e-15	6.49e-16	[PDF-eq/m2]		0.694915
Cyprus	0	8.78e-15	8.78e-15	0	8.78e-15	0	8.78e-15	4.94e-15	8.63e-15	4.85e-15	[PDF-eq/m2]		0.779381
Czech Republic	0	4.87e-16	4.91e-16	4.95e-16	4.88e-16	4.86e-16	5.02e-16	3.13e-16	5.29e-16	3.26e-16	[PDF-eq/m2]		0.622699
Germany	4.63e-16	4.92e-16	4.93e-16	4.98e-16	4.89e-16	4.91e-16	4.85e-16	3.02e-16	5.03e-16	3.08e-16	[PDF-eq/m2]		0.633117
Denmark	0	4.8e-16	4.82e-16	5.23e-16	4.78e-16	5.36e-16	0	3.23e-16	4.43e-16	2.79e-16	[PDF-eq/m2]		0.587814
Estonia	0	2.74e-16	2.74e-16	0	2.74e-16	2.74e-16	2.74e-16	1.53e-16	2.7e-16	1.5e-16	[PDF-eq/m2]		0.8
Spain	6.52e-15	6.5e-15	6.52e-15	6.32e-15	6.3e-15	6.36e-15	6.59e-15	4.23e-15	5.68e-15	3.6e-15	[PDF-eq/m2]		0.577778
Finland	0	3.46e-17	3.53e-17	4.4e-17	3.57e-17	0	0	9.36e-17	3.44e-17	8.9e-17	[PDF-eq/m2]		-0.613483
France	5.75e-15	5.32e-16	6.4e-16	5.6e-16	6.39e-16	6.12e-16	4.5e-15	3.66e-16	1.34e-15	7.95e-16	[PDF-eq/m2]		0.685535
Greece	4.77e-15	6.12e-15	5.71e-15	5.55e-15	5.8e-15	5.91e-15	5.54e-15	3.45e-15	6.11e-15	3.54e-15	[PDF-eq/m2]		0.725989
Croatia	5.51e-16	7.12e-16	6.66e-16	5.51e-16	6.26e-16	5.51e-16	1.25e-15	9.28e-16	2.15e-15	1.33e-15	[PDF-eq/m2]		0.616541
Hungary	5.51e-16	5.51e-16	5.51e-16	5.51e-16	5.51e-16	5.51e-16	5.51e-16	3.39e-16	5.51e-16	3.39e-16	[PDF-eq/m2]		0.625369
Ireland	0	2.64e-16	2.68e-16	2.35e-16	2.68e-16	2.63e-16	0	1.53e-16	2.44e-16	1.44e-16	[PDF-eq/m2]		0.694444
Italy	2.01e-15	5.67e-15	2.92e-15	1.32e-15	5.66e-15	5.68e-15	5.64e-15	3.32e-15	5.15e-15	3.18e-15	[PDF-eq/m2]		0.619497
Lithuania	0	3.56e-16	3.49e-16	3.56e-16	3.57e-16	3.53e-16	4.97e-16	2.19e-16	3.49e-16	2.04e-16	[PDF-eq/m2]		0.710784
Luxembourg	0	4.63e-16	4.63e-16	0	4.63e-16	0	4.63e-16	2.76e-16	4.63e-16	2.76e-16	[PDF-eq/m2]		0.677536
Latvia	0	2.74e-16	2.74e-16	2.74e-16	2.74e-16	2.74e-16	0	1.53e-16	2.74e-16	1.53e-16	[PDF-eq/m2]		0.79085
Malta	0	0	0	0	0	0	0	5.19e-15	6.37e-15	3.92e-15	[PDF-eq/m2]		0.625
Netherlands	0	5.36e-16	5.36e-16	5.36e-16	5.36e-16	5.36e-16	5.36e-16	3.32e-16	5.27e-16	3.26e-16	[PDF-eq/m2]		0.616564
Poland	0	5.52e-16	5.2e-16	5.04e-16	5.2e-16	5.07e-16	5.31e-16	3.35e-16	6.37e-16	4.11e-16	[PDF-eq/m2]		0.549878
Portugal	5.68e-15	6.23e-15	4.96e-15	0	6.47e-15	0	5.53e-15	3.83e-15	5.28e-15	3.22e-15	[PDF-eq/m2]		0.639752
Romania	6.48e-16	6.74e-16	6.56e-16	7.4e-16	6.71e-16	9.7e-16	7.48e-16	4.25e-16	1.15e-15	7.79e-16	[PDF-eq/m2]		0.476252
Sweden	0	2.51e-16	2.78e-16	3.39e-16	3.3e-16	0	0	1.77e-16	1.03e-16	1.04e-16	[PDF-eq/m2]		-0.00961538
Slovenia	0	6.89e-16	6.74e-16	6.7e-16	9.42e-16	5.51e-16	1.57e-15	4.93e-16	1.52e-15	9.76e-16	[PDF-eq/m2]		0.557377
Slovakia	0	6.53e-16	6.18e-16	5.69e-16	6.43e-16	6.95e-16	5.51e-16	3.86e-16	1.43e-15	9.87e-16	[PDF-eq/m2]		0.448835
Great Britain	0	3.16e-16	3.07e-16	3.33e-16	3.24e-16	3.04e-16	4.25e-16	1.89e-16	2.89e-16	1.8e-16	[PDF-eq/m2]		0.605556
United States	2.04e-15	5.43e-16	6.04e-16	1.67e-15	6.15e-16	8.33e-16	5.29e-15	1.46e-15	7.3e-16	5.1e-16	[PDF-eq/m2]		0.431373
Japan	3.32e-15	2.92e-15	3.18e-15	6.62e-15	3.02e-15	0	5.05e-15	2.61e-15	3.34e-15	2.24e-15	[PDF-eq/m2]		0.491071
China	1.74e-15	1.3e-15	1.23e-15	3.33e-15	1.48e-15	6.07e-16	2.8e-15	1.34e-15	1.22e-15	8.49e-16	[PDF-eq/m2]		0.436985
Canada	0	4.41e-16	4.69e-16	4.39e-16	4.6e-16	3.42e-16	5.31e-16	2.89e-16	9.49e-17	9.13e-17	[PDF-eq/m2]		0.0394304
South Korea	1.4e-15	1.54e-15	1.52e-15	0	1.34e-15	1.71e-15	1.32e-15	1.06e-15	1.24e-15	8.64e-16	[PDF-eq/m2]		0.435185
Brazil	3e-15	3.11e-15	2.56e-15	3.89e-15	2.48e-15	2.19e-15	6.55e-15	3.12e-15	3.58e-15	2.49e-15	[PDF-eq/m2]		0.437751
India	2.75e-15	1.82e-15	2.3e-15	2.32e-15	2.08e-15	1.67e-15	7.43e-15	1.85e-15	3.21e-15	2.33e-15	[PDF-eq/m2]		0.377682
Mexico	9.5e-15	4.56e-15	9.6e-15	1.23e-14	1.01e-14	2.73e-15	1.35e-14	5.88e-15	6.98e-15	5.08e-15	[PDF-eq/m2]		0.374016
Russia	9.04e-16	5.5e-16	5.03e-16	6.11e-16	6.22e-16	2.14e-16	1.09e-15	3.72e-16	9.04e-17	8.68e-17	[PDF-eq/m2]		0.0414747
Australia	9.7e-16	4.92e-15	4.71e-15	1.31e-14	6.16e-15	3.99e-15	1.95e-15	2.1e-15	1.67e-15	1.06e-15	[PDF-eq/m2]		0.575472
Switzerland	0	5.86e-16	5.91e-16	7.37e-16	6.56e-16	4.63e-16	4.63e-16	4.67e-16	1.78e-15	1.22e-15	[PDF-eq/m2]		0.459016
Turkey	2.75e-15	4.07e-15	4.18e-15	3.5e-15	4.68e-15	5.54e-15	5.66e-15	2.94e-15	3.95e-15	2.39e-15	[PDF-eq/m2]		0.65272
Taiwan	2.43e-14	2.45e-14	2.45e-14	2.45e-14	2.45e-14	2.45e-14	2.39e-14	1.73e-14	1.22e-15	8.49e-16	[PDF-eq/m2]		0.436985
Norway	0	8.27e-17	3.98e-17	0	3.5e-17	0	0	1.02e-16	5.53e-17	5.49e-17	[PDF-eq/m2]		0.00728597
Indonesia	1.18e-14	0	1.03e-14	1.14e-14	9.66e-15	1.05e-14	1.1e-14	9.27e-15	1.1e-14	8.03e-15	[PDF-eq/m2]		0.369863
South Africa	3.13e-15	1.75e-14	3.63e-15	4.7e-15	4.5e-15	3.45e-15	1.43e-14	8.22e-15	5.93e-15	3.63e-15	[PDF-eq/m2]		0.633609
RoW_Asia_and_Pacific	5.44e-15	6.47e-16	6.42e-15	6.35e-15	6.19e-15	1.79e-15	7.51e-15	6.76e-15	1.42e-15	1.03e-15	[PDF-eq/m2]		0.378641
RoW_America	1.02e-14	1.52e-15	4.42e-15	1.5e-14	1.82e-15	5.93e-15	1.53e-14	1.12e-14	3.98e-15	2.89e-15	[PDF-eq/m2]		0.377163
RoW_Europe	1.14e-15	7.62e-16	7.41e-16	5.52e-16	7.51e-16	4.96e-16	1.33e-15	5.67e-16	8.35e-16	5.44e-16	[PDF-eq/m2]		0.534926
RoW_Africa	3.98e-15	2.85e-15	1.37e-15	5.28e-15	1.32e-15	1.33e-15	3.45e-15	1.62e-15	1.67e-15	1.15e-15	[PDF-eq/m2]		0.452174
RoW_Middle_East	1.65e-15	1.95e-15	1.59e-15	7.55e-16	4.05e-15	1.59e-15	2.18e-15	1.03e-15	1.42e-15	1.03e-15	[PDF-eq/m2]		0.378641

## Sheet: Figure_2
Notes:
1	Data relates to figure 2 in the results section of the research paper
2	The crop production areas are represented in hectares (HA) and represent the physical area of the cropland rather than the harvested area. Data is sourced from the Global Spatially-Disaggregated Crop Production Statistics Data for 2020
3	Full crop names are disclosed in the mapSPAM_nomenclature tab
NE_ID	ADMIN	OBJECTID	ECO_NAME	eco_code	BANA	BARL	BEAN	CASS	CHIC	CITR	CNUT	COCO	COFF	COTT	COWP	GROU	LENT	MAIZ	MILL	OCER	OFIB	OILP	ONIO	OOIL	OPUL	ORTS	PIGE	PLNT	PMIL	POTA	RAPE	RCOF	REST	RICE	RUBB	SESA	SORG	SOYB	SUGB	SUGC	SUNF	SWPO	TEAS	TEMF	TOBA	TOMA	TROF	VEGE	WHEA
1159321287	Sweden	4329	Scandinavian and Russian taiga	PA0608	0	338.536	0	0	0	0	0	0	0	0	0	0	0	1.782	0	72.541	0	0	0.338	0	19.023	0	0	0	0	15.8	32.604	0	0	0	0	0	0	0	12.343	0	0	0	0	4.041	0	0	0	2.795	431.471
1159321287	Sweden	2625	Scandinavian Montane Birch forest and grasslands	PA1110	0	0	0	0	0	0	0	0	0	0	0	0	0	0	0	0	0	0	0	0	0	0	0	0	0	0	0	0	0	0	0	0	0	0	0	0	0	0	0	0	0	0	0	0	0
1159321287	Sweden	5320	Scandinavian Montane Birch forest and grasslands	PA1110	0	0	0	0	0	0	0	0	0	0	0	0	0	0	0	0	0	0	0	0	0	0	0	0	0	0	0	0	0	0	0	0	0	0	0	0	0	0	0	0	0	0	0	0	0
1159321287	Sweden	5753	Sarmatic mixed forests	PA0436	0	1912.33	0	0	0	0	0	0	0	0	0	0	0	14.043	0	1709.93	0	0	12.874	27.168	328.993	0	0	0	0	91.911	599.652	0	0	0	0	0	0	0	144.336	0	0	0	0	33.967	0	0.394	0	103.139	3832.6
1159321287	Sweden	4998	Scandinavian and Russian taiga	PA0608	0	0	0	0	0	0	0	0	0	0	0	0	0	0	0	0	0	0	0	0	0	0	0	0	0	0	0	0	0	0	0	0	0	0	0	0	0	0	0	0	0	0	0	0	0
1159321287	Sweden	5006	Scandinavian and Russian taiga	PA0608	0	0	0	0	0	0	0	0	0	0	0	0	0	0	0	0	0	0	0	0	0	0	0	0	0	0	0	0	0	0	0	0	0	0	0	0	0	0	0	0	0	0	0	0	0
1159321287	Sweden	5009	Scandinavian and Russian taiga	PA0608	0	0	0	0	0	0	0	0	0	0	0	0	0	0	0	0	0	0	0	0	0	0	0	0	0	0	0	0	0	0	0	0	0	0	0	0	0	0	0	0	0	0	0	0	0
1159321287	Sweden	2233	Sarmatic mixed forests	PA0436	0	0	0	0	0	0	0	0	0	0	0	0	0	0	0	0	0	0	0	0	0	0	0	0	0	0	0	0	0	0	0	0	0	0	0	0	0	0	0	0	0	0	0	0	0
1159321287	Sweden	2234	Sarmatic mixed forests	PA0436	0	0	0	0	0	0	0	0	0	0	0	0	0	0	0	0	0	0	0	0	0	0	0	0	0	0	0	0	0	0	0	0	0	0	0	0	0	0	0	0	0	0	0	0	0
1159321287	Sweden	6311	Sarmatic mixed forests	PA0436	0	4.111	0	0	0	0	0	0	0	0	0	0	0	0.038	0	3.742	0	0	0.027	0	0.021	0	0	0	0	0.025	1.191	0	0	0	0	0	0	0	0	0	0	0	0	0.098	0	0	0	0.224	10.58
1159321287	Sweden	6222	Sarmatic mixed forests	PA0436	0	0	0	0	0	0	0	0	0	0	0	0	0	0	0	0	0	0	0	0	0	0	0	0	0	0	0	0	0	0	0	0	0	0	0	0	0	0	0	0	0	0	0	0	0
1159321287	Sweden	5413	Scandinavian and Russian taiga	PA0608	0	0	0	0	0	0	0	0	0	0	0	0	0	0	0	0	0	0	0	0	0	0	0	0	0	0	0	0	0	0	0	0	0	0	0	0	0	0	0	0	0	0	0	0	0
1159321287	Sweden	4963	Scandinavian and Russian taiga	PA0608	0	0	0	0	0	0	0	0	0	0	0	0	0	0	0	0	0	0	0	0	0	0	0	0	0	0	0	0	0	0	0	0	0	0	0	0	0	0	0	0	0	0	0	0	0
1159321287	Sweden	6136	Sarmatic mixed forests	PA0436	0	0	0	0	0	0	0	0	0	0	0	0	0	0	0	0	0	0	0	0	0	0	0	0	0	0	0	0	0	0	0	0	0	0	0	0	0	0	0	0	0	0	0	0	0
1159321287	Sweden	4936	Scandinavian and Russian taiga	PA0608	0	0	0	0	0	0	0	0	0	0	0	0	0	0	0	0	0	0	0	0	0	0	0	0	0	0	0	0	0	0	0	0	0	0	0	0	0	0	0	0	0	0	0	0	0
1159321287	Sweden	4942	Scandinavian and Russian taiga	PA0608	0	0	0	0	0	0	0	0	0	0	0	0	0	0	0	0	0	0	0	0	0	0	0	0	0	0	0	0	0	0	0	0	0	0	0	0	0	0	0	0	0	0	0	0	0
1159321287	Sweden	4946	Scandinavian and Russian taiga	PA0608	0	0	0	0	0	0	0	0	0	0	0	0	0	0	0	0	0	0	0	0	0	0	0	0	0	0	0	0	0	0	0	0	0	0	0	0	0	0	0	0	0	0	0	0	0
1159321287	Sweden	4973	Scandinavian and Russian taiga	PA0608	0	0	0	0	0	0	0	0	0	0	0	0	0	0	0	0	0	0	0	0	0	0	0	0	0	0	0	0	0	0	0	0	0	0	0	0	0	0	0	0	0	0	0	0	0
1159321287	Sweden	4981	Scandinavian and Russian taiga	PA0608	0	0	0	0	0	0	0	0	0	0	0	0	0	0	0	0	0	0	0	0	0	0	0	0	0	0	0	0	0	0	0	0	0	0	0	0	0	0	0	0	0	0	0	0	0
1159321287	Sweden	4995	Scandinavian and Russian taiga	PA0608	0	0	0	0	0	0	0	0	0	0	0	0	0	0	0	0	0	0	0	0	0	0	0	0	0	0	0	0	0	0	0	0	0	0	0	0	0	0	0	0	0	0	0	0	0
1159321287	Sweden	5054	Scandinavian and Russian taiga	PA0608	0	0	0	0	0	0	0	0	0	0	0	0	0	0	0	0	0	0	0	0	0	0	0	0	0	0	0	0	0	0	0	0	0	0	0	0	0	0	0	0	0	0	0	0	0
1159321287	Sweden	5236	Scandinavian and Russian taiga	PA0608	0	0	0	0	0	0	0	0	0	0	0	0	0	0	0	0	0	0	0	0	0	0	0	0	0	0	0	0	0	0	0	0	0	0	0	0	0	0	0	0	0	0	0	0	0
1159321287	Sweden	5246	Scandinavian and Russian taiga	PA0608	0	0	0	0	0	0	0	0	0	0	0	0	0	0	0	0	0	0	0	0	0	0	0	0	0	0	0	0	0	0	0	0	0	0	0	0	0	0	0	0	0	0	0	0	0
1159321287	Sweden	5312	Scandinavian and Russian taiga	PA0608	0	0	0	0	0	0	0	0	0	0	0	0	0	0	0	0	0	0	0	0	0	0	0	0	0	0	0	0	0	0	0	0	0	0	0	0	0	0	0	0	0	0	0	0	0
1159321287	Sweden	5477	Scandinavian and Russian taiga	PA0608	0	0	0	0	0	0	0	0	0	0	0	0	0	0	0	0	0	0	0	0	0	0	0	0	0	0	0	0	0	0	0	0	0	0	0	0	0	0	0	0	0	0	0	0	0
1159321287	Sweden	5791	Sarmatic mixed forests	PA0436	0	0	0	0	0	0	0	0	0	0	0	0	0	0	0	0	0	0	0	0	0	0	0	0	0	0	0	0	0	0	0	0	0	0	0	0	0	0	0	0	0	0	0	0	0
1159321287	Sweden	5932	Sarmatic mixed forests	PA0436	0	0	0	0	0	0	0	0	0	0	0	0	0	0	0	0	0	0	0	0	0	0	0	0	0	0	0	0	0	0	0	0	0	0	0	0	0	0	0	0	0	0	0	0	0
1159321287	Sweden	6101	Sarmatic mixed forests	PA0436	0	0	0	0	0	0	0	0	0	0	0	0	0	0	0	0	0	0	0	0	0	0	0	0	0	0	0	0	0	0	0	0	0	0	0	0	0	0	0	0	0	0	0	0	0
1159321287	Sweden	6119	Sarmatic mixed forests	PA0436	0	0	0	0	0	0	0	0	0	0	0	0	0	0	0	0	0	0	0	0	0	0	0	0	0	0	0	0	0	0	0	0	0	0	0	0	0	0	0	0	0	0	0	0	0
1159321287	Sweden	6148	Sarmatic mixed forests	PA0436	0	0	0	0	0	0	0	0	0	0	0	0	0	0	0	0	0	0	0	0	0	0	0	0	0	0	0	0	0	0	0	0	0	0	0	0	0	0	0	0	0	0	0	0	0
1159321287	Sweden	6150	Sarmatic mixed forests	PA0436	0	0	0	0	0	0	0	0	0	0	0	0	0	0	0	0	0	0	0	0	0	0	0	0	0	0	0	0	0	0	0	0	0	0	0	0	0	0	0	0	0	0	0	0	0
1159321287	Sweden	6161	Sarmatic mixed forests	PA0436	0	0	0	0	0	0	0	0	0	0	0	0	0	0	0	0	0	0	0	0	0	0	0	0	0	0	0	0	0	0	0	0	0	0	0	0	0	0	0	0	0	0	0	0	0
1159321287	Sweden	6166	Sarmatic mixed forests	PA0436	0	0	0	0	0	0	0	0	0	0	0	0	0	0	0	0	0	0	0	0	0	0	0	0	0	0	0	0	0	0	0	0	0	0	0	0	0	0	0	0	0	0	0	0	0
1159321287	Sweden	6169	Sarmatic mixed forests	PA0436	0	0	0	0	0	0	0	0	0	0	0	0	0	0	0	0	0	0	0	0	0	0	0	0	0	0	0	0	0	0	0	0	0	0	0	0	0	0	0	0	0	0	0	0	0
1159321287	Sweden	6171	Sarmatic mixed forests	PA0436	0	0	0	0	0	0	0	0	0	0	0	0	0	0	0	0	0	0	0	0	0	0	0	0	0	0	0	0	0	0	0	0	0	0	0	0	0	0	0	0	0	0	0	0	0
1159321287	Sweden	6181	Sarmatic mixed forests	PA0436	0	0	0	0	0	0	0	0	0	0	0	0	0	0	0	0	0	0	0	0	0	0	0	0	0	0	0	0	0	0	0	0	0	0	0	0	0	0	0	0	0	0	0	0	0
1159321287	Sweden	6194	Sarmatic mixed forests	PA0436	0	0	0	0	0	0	0	0	0	0	0	0	0	0	0	0	0	0	0	0	0	0	0	0	0	0	0	0	0	0	0	0	0	0	0	0	0	0	0	0	0	0	0	0	0
1159321287	Sweden	6196	Sarmatic mixed forests	PA0436	0	0	0	0	0	0	0	0	0	0	0	0	0	0	0	0	0	0	0	0	0	0	0	0	0	0	0	0	0	0	0	0	0	0	0	0	0	0	0	0	0	0	0	0	0
1159321287	Sweden	6205	Sarmatic mixed forests	PA0436	0	0	0	0	0	0	0	0	0	0	0	0	0	0	0	0	0	0	0	0	0	0	0	0	0	0	0	0	0	0	0	0	0	0	0	0	0	0	0	0	0	0	0	0	0
1159321287	Sweden	6206	Sarmatic mixed forests	PA0436	0	0	0	0	0	0	0	0	0	0	0	0	0	0	0	0	0	0	0	0	0	0	0	0	0	0	0	0	0	0	0	0	0	0	0	0	0	0	0	0	0	0	0	0	0
1159321287	Sweden	6210	Sarmatic mixed forests	PA0436	0	0	0	0	0	0	0	0	0	0	0	0	0	0	0	0	0	0	0	0	0	0	0	0	0	0	0	0	0	0	0	0	0	0	0	0	0	0	0	0	0	0	0	0	0
1159321287	Sweden	6239	Sarmatic mixed forests	PA0436	0	0	0	0	0	0	0	0	0	0	0	0	0	0	0	0	0	0	0	0	0	0	0	0	0	0	0	0	0	0	0	0	0	0	0	0	0	0	0	0	0	0	0	0	0
1159321287	Sweden	6244	Sarmatic mixed forests	PA0436	0	0	0	0	0	0	0	0	0	0	0	0	0	0	0	0	0	0	0	0	0	0	0	0	0	0	0	0	0	0	0	0	0	0	0	0	0	0	0	0	0	0	0	0	0
1159321287	Sweden	6261	Sarmatic mixed forests	PA0436	0	0	0	0	0	0	0	0	0	0	0	0	0	0	0	0	0	0	0	0	0	0	0	0	0	0	0	0	0	0	0	0	0	0	0	0	0	0	0	0	0	0	0	0	0
1159321287	Sweden	6273	Sarmatic mixed forests	PA0436	0	0	0	0	0	0	0	0	0	0	0	0	0	0	0	0	0	0	0	0	0	0	0	0	0	0	0	0	0	0	0	0	0	0	0	0	0	0	0	0	0	0	0	0	0
1159321287	Sweden	6300	Sarmatic mixed forests	PA0436	0	0	0	0	0	0	0	0	0	0	0	0	0	0	0	0	0	0	0	0	0	0	0	0	0	0	0	0	0	0	0	0	0	0	0	0	0	0	0	0	0	0	0	0	0
1159321287	Sweden	6306	Sarmatic mixed forests	PA0436	0	0	0	0	0	0	0	0	0	0	0	0	0	0	0	0	0	0	0	0	0	0	0	0	0	0	0	0	0	0	0	0	0	0	0	0	0	0	0	0	0	0	0	0	0
1159321287	Sweden	6309	Sarmatic mixed forests	PA0436	0	0	0	0	0	0	0	0	0	0	0	0	0	0	0	0	0	0	0	0	0	0	0	0	0	0	0	0	0	0	0	0	0	0	0	0	0	0	0	0	0	0	0	0	0
1159321287	Sweden	6338	Sarmatic mixed forests	PA0436	0	0	0	0	0	0	0	0	0	0	0	0	0	0	0	0	0	0	0	0	0	0	0	0	0	0	0	0	0	0	0	0	0	0	0	0	0	0	0	0	0	0	0	0	0
1159321287	Sweden	6346	Sarmatic mixed forests	PA0436	0	0	0	0	0	0	0	0	0	0	0	0	0	0	0	0	0	0	0	0	0	0	0	0	0	0	0	0	0	0	0	0	0	0	0	0	0	0	0	0	0	0	0	0	0
1159321287	Sweden	6355	Sarmatic mixed forests	PA0436	0	128.136	0	0	0	0	0	0	0	0	0	0	0	0.761	0	134.773	0	0	0.4	0	12.246	0	0	0	0	8.988	25.685	0	0	0	0	0	0	0	14.645	0	0	0	0	2.287	0	0	0	3.302	202.792
1159321287	Sweden	6433	Sarmatic mixed forests	PA0436	0	46.21	0	0	0	0	0	0	0	0	0	0	0	0.268	0	35.336	0	0	0.161	0	6.133	0	0	0	0	2.638	13.758	0	0	0	0	0	0	0	1.616	0	0	0	0	0.834	0	0	0	1.334	73.28
1159321287	Sweden	6532	Baltic mixed forests	PA0405	0	317.122	0	0	0	0	0	0	0	0	0	0	0	0	0	296.211	0	0	0	0	40.023	0	0	0	0	117.758	343.531	0	0	0	0	0	0	0	111.39	0	0	0	0	0	0	0	0	0	0
1159321287	Sweden	6582	Sarmatic mixed forests	PA0436	0	0	0	0	0	0	0	0	0	0	0	0	0	0	0	0	0	0	0	0	0	0	0	0	0	0	0	0	0	0	0	0	0	0	0	0	0	0	0	0	0	0	0	0	0
[truncated: 4 more columns]

## Sheet: Figure_3a_b
region	D_pba (LC IMPACT)	D_pba (new methodology)	% change
AT	1.34e-05	4.22e-06	-0.684565
BE	2.71e-06	2.81e-06	0.036565
BG	2.8e-05	1.85e-05	-0.3402
CY	5.34e-06	5.43e-06	0.0172335
CZ	1.05e-05	9.74e-06	-0.0734679
DE	2.63e-05	2.57e-05	-0.0222861
DK	6.03e-06	6.57e-06	0.0894833
EE	1.44e-06	1.47e-06	0.017031
ES	0.00068162	0.00077652	0.139223
FI	6.03e-07	6.2e-07	0.0279367
FR	0.00014645	6.58e-05	-0.55071
GR	0.00015614	0.00014904	-0.0455154
HR	1.31e-05	4.73e-06	-0.63784
HU	2.02e-05	2.02e-05	0
IE	4.29e-06	4.68e-06	0.0900113
IT	0.00022463	0.00020558	-0.0848033
LT	5.38e-06	5.47e-06	0.0153398
LU	1.29e-07	1.29e-07	-9.42e-15
LV	3.63e-06	3.63e-06	0.00026299
MT	3.78e-07	3.52e-07	-0.0690973
NL	2.97e-06	3.02e-06	0.0167668
PL	6.37e-05	5.25e-05	-0.17478
PT	4.2e-05	4.85e-05	0.153516
RO	6.25e-05	3.6e-05	-0.424302
SE	1.63e-06	4.28e-06	1.62218
SI	2.33e-06	1.08e-06	-0.536032
SK	1.57e-05	6.94e-06	-0.557285
GB	1.69e-05	1.85e-05	0.0904386
US	0.00096049	0.00086971	-0.0945105
JP	0.00011151	0.00011721	0.0511004
CN	0.00137914	0.00178628	0.29521
CA	3.86e-05	0.00017556	3.54927
KR	1.2e-05	1.39e-05	0.163262
BR	0.00138858	0.00132204	-0.0479208
IN	0.00868774	0.00659731	-0.240618
MX	0.00171432	0.00230358	0.343728
RU	8.26e-05	0.00048879	4.91485
AU	0.0004002	0.00118208	1.9537
CH	3.27e-06	1.14e-06	-0.652015
TR	0.00051735	0.00056875	0.0993454
TW	1.01e-05	0.00020453	19.2004
NO	5.31e-07	5.13e-07	-0.0346462
ID	0.00588586	0.00603212	0.0248499
ZA	0.00038638	0.00044139	0.142376
WA	0.00209364	0.00677999	2.23837
WL	0.00184388	0.00336472	0.824806
WE	0.00025708	0.0002371	-0.0777342
WF	0.00350519	0.00409761	0.16901
WM	0.00039229	0.00048905	0.246633
	0.0312288	0.0385554	0.234612

## Sheet: Figure_3c
Notes:
LC_IMPACT_D_cba: Consumption based land biodiversity impacts via LC IMPACT LCIA method
D_cba_proposed_CF_method: Consumption based land biodiversity impacts via proposed characterisation method
		LC_IMPACT_D_cba		D_cba_proposed_CF_method
	Region	Annual Crops	Permanent Crops	Annual Crops2	Permanent Crops2
	Malta	6.92e-07	3.38e-07	6.51e-07	5.41e-07
	Cyprus	3.57e-06	1.22e-06	3.73e-06	1.48e-06
	Estonia	5.95e-06	1.75e-06	7.58e-06	3.39e-06
	Croatia	9.57e-06	2.78e-06	7.74e-06	3.55e-06
	Slovenia	6.75e-06	2.86e-06	6.86e-06	5.67e-06
	Lithuania	7.54e-06	2.14e-06	9e-06	4.49e-06
	Slovakia	1.09e-05	4.13e-06	1.04e-05	6.33e-06
	Latvia	7.03e-06	6.26e-07	1.61e-05	1.18e-06
	Hungary	1.45e-05	2.76e-06	1.61e-05	3.62e-06
	Bulgaria	1.94e-05	3.98e-06	1.79e-05	5.77e-06
	Finland	1.03e-05	4.85e-06	1.53e-05	1.03e-05
	Ireland	1.7e-05	8.16e-06	1.97e-05	1.62e-05
	Czech Republic	2.06e-05	7.06e-06	2.31e-05	1.27e-05
	Denmark	2.59e-05	3.99e-06	2.9e-05	7.34e-06
	Switzerland	1.51e-05	9.59e-06	2.03e-05	1.88e-05
	Norway	1.69e-05	9.26e-06	2.24e-05	1.93e-05
	Romania	3.17e-05	1.3e-05	3.11e-05	1.07e-05
	Luxembourg	1.38e-05	6.31e-06	2.66e-05	1.68e-05
	Austria	2.92e-05	1.04e-05	2.64e-05	1.95e-05
	Sweden	2.23e-05	8.13e-06	3.12e-05	1.68e-05
	Portugal	5.92e-05	1.73e-05	6.77e-05	2.54e-05
	Greece	0.00010539	1.16e-05	0.00010146	1.68e-05
	Poland	8.04e-05	1.63e-05	9.78e-05	2.85e-05
	RoW_Europe	7.25e-05	5.35e-05	8.4e-05	7.95e-05
	Belgium	6.66e-05	2.3e-05	0.00010534	5.87e-05
	Netherlands	7.11e-05	4.36e-05	9.72e-05	0.00010586
	South Korea	0.00011591	1.68e-05	0.00017103	5.95e-05
	Canada	0.00010859	5.2e-05	0.00016042	0.0001095
	Great Britain	0.00014963	7e-05	0.00018578	0.00013599
	France	0.0001974	0.00010736	0.0002002	0.00015978
	Australia	0.00012247	1.08e-05	0.0003219	3.92e-05
	South Africa	0.00028492	2.31e-05	0.00032974	4.88e-05
	Italy	0.00029263	8.15e-05	0.00029178	0.00012786
	Turkey	0.00030184	7.05e-05	0.00033719	9.95e-05
	Taiwan	0.00021308	2.07e-05	0.00028877	0.00016823
	Germany	0.00022518	8.54e-05	0.00030334	0.00017017
	Russia	0.00016883	7.42e-05	0.0004122	0.00021582
	Spain	0.00042288	0.00010803	0.00047841	0.00016364
	Japan	0.00038587	5.61e-05	0.00054478	0.00016972
	Brazil	0.00074353	0.00016954	0.00069905	0.00021776
	RoW_Middle_East	0.00076707	0.00016037	0.00098799	0.00023653
	Mexico	0.00093883	5.5e-05	0.00131127	7.07e-05
	RoW_America	0.00105928	5.69e-05	0.00160674	0.0001585
	United States	0.00123062	0.00053081	0.00154175	0.00104053
	China	0.001666	0.000359	0.00221953	0.00085685
	RoW_Africa	0.00219471	0.00085237	0.00241351	0.00120898
	RoW_Asia_and_Pacific	0.0019077	0.00019293	0.00439965	0.00044093
	Indonesia	0.00399778	0.00068806	0.00424373	0.0008139
	India	0.00726571	0.00161423	0.00558318	0.001417

## Sheet: Figure_4a
region	Cereal grains Nec	Crops Nec	Oil seeds	Paddy rice	Plant-based fibers	Sugar	Vegetables, fruit, nuts	Wheat
Austria	0.491718	0.0080539	0.141135	0	6.98e-05	0.0250772	0.117212	0.216734
Belgium	0.33217	0.00047247	0.0128608	0	0.00786289	0.137677	0.288282	0.220675
Bulgaria	0.195244	0.0166308	0.331245	0.0156679	8.27e-05	0	0.0593475	0.381782
Cyprus	0.245508	0.00038519	0.225955	0	0	0	0.373075	0.155076
Czech Republic	0.362001	0.00282695	0.218978	0	2.72e-05	0.0446046	0.0586626	0.3129
Germany	0.448712	0.0027494	0.155912	0	0	0.065131	0.0837667	0.243729
Denmark	0.341822	0	0.14598	0	0	0.0205873	0.0404204	0.451191
Estonia	0.262226	0	0.296059	0	0.00403344	0	0.103001	0.334681
Spain	0.257285	0.00125143	0.346137	0.0183332	0.00238126	0.00497963	0.237596	0.132036
Finland	0.468235	0	0.0871796	0	0	0.0176039	0.108971	0.31801
France	0.27511	0.00363763	0.23242	0.0175796	0.00561441	0.0289675	0.073679	0.362992
Greece	0.166094	0.00620328	0.505149	0.0146782	0.00934921	0.00259194	0.124209	0.171725
Croatia	0.424949	0.0137638	0.141358	0	0	0.00236529	0.243927	0.173637
Hungary	0.247426	0.00280689	0.267691	0.00018939	1.46e-05	0.00297934	0.0348125	0.444081
Ireland	0.630864	0	0.0687672	0	0	0	0.0289861	0.271383
Italy	0.146863	0.00640708	0.319172	0.0184822	2.37e-05	0.00399028	0.30003	0.205031
Lithuania	0.474073	0	0.253008	0	9.21e-06	0.0157814	0.0741071	0.183021
Luxembourg	0.441872	0	0.134675	0	0	0	0.107757	0.315696
Latvia	0.305823	0	0.211451	0	9.34e-05	0	0.0483079	0.434325
Malta	0	0	0	0	0	0	1	0
Netherlands	0.0788253	0.00023963	0.00731549	0	0.00582302	0.0987076	0.467238	0.341851
Poland	0.594865	0.00169889	0.0932671	0	3.17e-05	0.0159493	0.0996122	0.194576
Portugal	0.141538	0.00039552	0.412257	0.0513117	0	0	0.352644	0.0418538
Romania	0.378335	0.0143245	0.30755	0.00121227	0.00028273	0.00467851	0.139832	0.153786
Sweden	0.270833	0	0.251723	0	0	0.0259154	0.0550687	0.39646
Slovenia	0.519506	0.0216501	0.0153892	0	0	0	0.192916	0.250538
Slovakia	0.309249	0.00036172	0.192008	0	0	0.0177913	0.0654929	0.415097
Great Britain	0.297989	0.00021441	0.179378	0	0.00100771	0.0602287	0.0570616	0.404121
Switzerland	0.26887	0.00243619	0.136009	0	0	0.0537597	0.195621	0.343304
Norway	0.535097	0	0.00486962	0	0	0	0.177457	0.282576
RoW_Europe	0.334129	0.00294717	0.231086	0.00143705	0.00014229	0.00655572	0.192633	0.23107
United States	0.336843	0.00449868	0.278976	0.0274831	0.00292326	0.0210379	0.0988659	0.229372
Canada	0.268986	0.00090809	0.223369	0	2.35e-05	0.00057305	0.102143	0.403998
Mexico	0.500205	0.0714945	0.0593083	0.00272593	0.00037935	0.111052	0.230065	0.0247699
Brazil	0.226452	0.167119	0.158138	0.0659218	0.00407877	0.113346	0.224878	0.0400667
RoW_America	0.157177	0.181322	0.0576082	0.127887	0.00156601	0.119535	0.330248	0.0246571
Japan	0.0284204	0.0155512	0.037125	0.582656	0	0.0690166	0.193343	0.073888
China	0.228555	0.0243169	0.0713889	0.246766	0.00030672	0.0301725	0.267105	0.13139
South Korea	0.0498056	0.00235334	0.0588041	0.531076	2.08e-06	0	0.335336	0.0226226
India	0.140799	0.063632	0.16958	0.285446	0.00096491	0.0214911	0.191666	0.126421
Indonesia	0.0913871	0.142437	0.124295	0.49255	0.00057615	0.0114822	0.137273	0
Taiwan	0.0312527	0.0160671	0.0137714	0.345505	2.78e-05	0	0.593071	0.00030468
RoW_Asia_and_Pacific	0.15061	0.0596651	0.16055	0.367535	0.00341271	0.00936678	0.205089	0.0437711
Russia	0.31065	0.00043176	0.158063	0.0239862	0.00024705	0.0213243	0.0701306	0.415168
Australia	0.304181	3.17e-05	0.0747289	0.00076026	0.00050364	0.0278288	0.0321864	0.559779
South Africa	0.241332	0.00933496	0.184281	0.00010316	0.00011586	0.027454	0.167077	0.370301
RoW_Africa	0.28621	0.0876199	0.0824464	0.0638471	0.00196827	0.00393468	0.415	0.058973
Turkey	0.18997	0.0200092	0.107068	0.00194432	0.00577855	0.00244286	0.234204	0.438583
RoW_Middle_East	0.20125	0.0145644	0.104512	0.0286488	0.00075688	0.00160389	0.287984	0.36068

## Sheet: Figure_4b
Note:
LC_IMP_Footprint: Production based land biodiversity impacts via LC IMPACT LCIA method
Dissagregates_Footprint: Production based land biodiversity impacts via proposed characterisation method
	land type	Dissagregates_Footprint	LC_IMP_Footprint
	Paddy rice	0.00879492	0.00646127
	Vegetables, fruit, nuts	0.00862861	0.00572442
	Cereal grains Nec	0.00769142	0.00708176
	Oil seeds	0.00515646	0.00525428
	Wheat	0.00385019	0.00418477
	Crops Nec	0.00311918	0.00170397
	Sugar	0.00125069	0.00074884
	Plant-based fibers	6.38332e-05	6.94014e-05

## Sheet: Footprint_rankings
Notes:
D_pba_LC_IMPACT_rank: Production based land biodiversity impacts via LC IMPACT LCIA method
D_pba_proposed_CF_method_rank: Production based land biodiversity impacts via proposed characterisation method
D_cba_LC_IMPACT_rank: Consumption based land biodiversity impacts via LC IMPACT LCIA method
D_cba_proposed_CF_method_rank: Consumption based land biodiversity impacts via proposed characterisation method
	Regions	D_pba_LC_IMPACT_rank	D_pba_proposed_CF_method_rank	D_cba_LC_IMPACT_rank	D_cba_proposed_CF_method_rank
	United States	9	10	6	6
	Turkey	11	12	14	16
	Taiwan	34	18	19	15
	Switzerland	40	44	37	35
	Sweden	44	38	32	30
	Spain	10	11	11	12
	South Korea	32	30	23	23
	South Africa	14	15	16	18
	Slovenia	43	45	45	45
	Slovakia	29	32	42	43
	Russia	20	14	18	13
	Romania	22	25	30	33
	RoW_Middle_East	13	13	9	9
	RoW_Europe	15	16	24	26
	RoW_Asia_and_Pacific	4	1	4	3
	RoW_America	5	5	7	7
	RoW_Africa	3	4	3	4
	Portugal	23	24	29	29
	Poland	21	23	27	27
	Norway	47	47	35	34
	Netherlands	41	41	26	24
	Mexico	6	6	8	8
	Malta	48	48	49	49
	Luxembourg	49	49	39	32
	Lithuania	36	34	44	44
	Latvia	39	40	47	42
	Japan	19	21	12	11
	Italy	16	17	13	17
	Ireland	38	37	36	38
	Indonesia	2	3	2	2
	India	1	2	1	1
	Hungary	27	27	40	41
	Greece	17	20	25	28
	Great Britain	28	28	20	21
	Germany	26	26	15	14
	France	18	22	17	20
	Finland	46	46	41	39
	Estonia	45	43	46	47
	Denmark	35	33	33	36
	Czech Republic	33	31	34	37
	Cyprus	37	35	48	48
	Croatia	31	36	43	46
	China	8	7	5	5
	Canada	24	19	21	22
	Bulgaria	25	29	38	40
	Brazil	7	8	10	10
	Belgium	42	42	28	25
	Austria	30	39	31	31
	Australia	12	9	22	19

## Sheet: mapSPAM_to_EXIOBASE_concordance
mapSPAM crops:
**************
ID SPAM name Crop name
1 whea Wheat
2 rice Rice
3 maiz Maize
4 barl Barley
5 mill Small Millet
6 pmil Pearl Millet
7 sorg Sorghum
8 ocer Other Cereals
9 pota Potato
10 swpo Sweet Potato
11 yams Yams
12 cass Cassava
13 orts Other Roots
14 bean Bean
15 chic Chickpea
16 cowp Cowpea
17 pige Pigeon Pea
18 lent Lentil
19 opul Other Pulses
20 soyb Soybean
21 grou Groundnut
22 cnut Coconut
23 oilp Oilpalm
24 sunf Sunflower
25 rape Rapeseed
26 sesa Sesame Seed
27 ooil Other Oil Crops
28 sugc Sugarcane
29 sugb Sugarbeet
30 cott Cotton
31 ofib Other Fibre Crops
32 coff Arabic Coffee
33 rcof Robust Coffee
34 coco Cocoa
35 teas Tea
36 toba Tobacco
37 bana Banana
38 plnt Plantain
39 citr Citrus
40 trof Other Tropical Fruit
41 temf Temperate Fruit
42 toma Tomato
43 onio Onion
44 vege Other Vegetables
45 rubb Rubber
46 rest Rest Of Crops
Exiobase category	crop name	mapSPAM name
Paddy rice	rice	rice
Wheat	wheat	whea
Cereal grains nec	maize	maiz
Cereal grains nec	barley	barl
Cereal grains nec	pearl millet	pmil
Cereal grains nec	small millet	smil
Cereal grains nec	sorghum	sorg
Cereal grains nec	other cereals	ocer
Vegetales, fruit, & nuts	potato	pota
Vegetales, fruit, & nuts	sweet potato	swpo
Vegetales, fruit, & nuts	yams	yams
Vegetales, fruit, & nuts	cassava	cass
Vegetales, fruit, & nuts	other roots	orts
Vegetales, fruit, & nuts	other vegetables	vege
Vegetales, fruit, & nuts	tomato	toma
Vegetales, fruit, & nuts	onion	onio
Vegetales, fruit, & nuts	bean	bean
Vegetales, fruit, & nuts	chickpea	chic
Vegetales, fruit, & nuts	cowpea	cowp
Vegetales, fruit, & nuts	pigeonpea	pige
Vegetales, fruit, & nuts	lentil	lent
Vegetales, fruit, & nuts	other pulses	opul
Vegetales, fruit, & nuts	banana	bana
Vegetales, fruit, & nuts	plantain	plnt
Vegetales, fruit, & nuts	citrus	citr
Vegetales, fruit, & nuts	other tropical fruit	trof
Vegetales, fruit, & nuts	temperate fruit	temf
Vegetales, fruit, & nuts	coconut	cnut
Sugar	sugarcane	sugc
Sugar	sugarbeet	sugb
Oil seeds	soybean	soyb
Oil seeds	groundnut	grou
Oil seeds	oilpalm	oilp
Oil seeds	sunflower	sunf
Oil seeds	rapeseed	rape
Oil seeds	sesameseed	sesa
Oil seeds	other oil crops	ooil
Crops nec	arabica coffee	coff
Crops nec	robusta coffee	rcof
Crops nec	cocoa	coco
Crops nec	tea	teas
Crops nec	tobacco	toba
Crops nec	rest of crops	rest
Crops nec	rubber	rubb
Plant-based fibres	other fiberous crops	ofib
Plant-based fibres	cotton	cott

## Sheet: LC IMPACT Proxy treatment
Table 1 - Missing Characterization Factors in the LC IMPACT dataset and where MapSPAM declare crops to be present.
Proxy EFs were selected from the nearest ecoregion from the same biome and realm for ecoregions with missing Emission Factrors
				Annual crops	Permanent crops		% cropland area by crop
eco_code	eco_name	Country/Region	proxy ecoregion code	Annual crops [PDF-eq/m2]	Permanent crops [PDF-eq/m2]	notes:	Paddy Rice	Wheat	Cereal grains Nec	Sugar	Oil_seeds	Plant_based_fibres	Crops_nec	Vegetables, fruit, nuts
AA0109	Lord Howe Island subtropical forests		not required			no crops located in ecoregion from SPAM model
AA0114	Norfolk Island subtropical forests		not required			no crops located in ecoregion from SPAM model
AA0401	Chatham Island temperate forests		not required			no crops located in ecoregion from SPAM model
AA0701	Arnhem Land tropical savanna	Australia	AA0704	1.24e-15	9.56e-16		0	0	1.22e-06	0	8.98e-07	0	0.000220005	0.000917574
AA1101	Antipodes Subantarctic Islands tundra		not required			no crops located in ecoregion from SPAM model
AT0113	Granitic Seychelles forests		not required			no crops located in ecoregion from SPAM model
AT0703	Ascension scrub and grasslands		not required			no crops located in ecoregion from SPAM model
AT0802	Amsterdam and Saint-Paul Islands temperate grasslands		not required			no crops located in ecoregion from SPAM model
AT0803	Tristan Da Cunha-Gough Islands shrub and grasslands		not required			no crops located in ecoregion from SPAM model
AT1304	Eritrean coastal desert		AT1305	8.33481e-16	5.87485e-16
AT1308	Ile Europa and Bassas da India xeric scrub		not required			no crops located in ecoregion from SPAM model
AT1315	Namib desert		not required			no crops located in ecoregion from SPAM model
IM0110	Christmas and Cocos Islands tropical forests		not required			no crops located in ecoregion from SPAM model
IM0148	South China Sea Islands		not required			no crops located in ecoregion from SPAM model
NA0521	Northern transitional alpine forests	Canada	not required			no crops located in ecoregion from SPAM model	0	1.16e-06	2.32e-06	0	5.7e-07	0	0	3.5e-07
NA0526	Sierra Juarez and San Pedro Martir pine-oak forests	Mexico	not required			no crops located in ecoregion from SPAM model	0	3.97e-05	5.62e-06	0	9.898e-05	0	7.1e-06	2.62e-05
NA0604	Copper Plateau taiga		not required			no crops located in ecoregion from SPAM model
NA0611	Newfoundland Highland forests		not required			no crops located in ecoregion from SPAM model
NA0612	Northern Canadian Shield taiga	Canada	NA0610	4.37e-17	9.55e-17	no crops located in ecoregion from SPAM model	0	0	0	0	0	0.0179921	0	0
NA0615	South Avalon-Burin oceanic barrens		not required			no crops located in ecoregion from SPAM model
NA0617	Yukon Interior dry forests	Canada	NA0614	1.76e-17	8.75e-17	no crops located in ecoregion from SPAM model	0	0	0	0	0	0.0190014	0	0.0310878
NA1103	Arctic coastal tundra		not required			no crops located in ecoregion from SPAM model
NA1105	Baffin coastal tundra		not required			no crops located in ecoregion from SPAM model
NA1109	Davis Highlands tundra		not required			no crops located in ecoregion from SPAM model
NA1110	High Arctic tundra		not required			no crops located in ecoregion from SPAM model
NA1112	Kalaallit Nunaat high arctic tundra		not required			no crops located in ecoregion from SPAM model
NA1113	Kalaallit Nunaat low arctic tundra		not required			no crops located in ecoregion from SPAM model
NA1114	Low Arctic tundra		not required			no crops located in ecoregion from SPAM model
NA1116	Ogilvie-MacKenzie alpine tundra		not required			no crops located in ecoregion from SPAM model
NA1118	Torngat Mountain tundra		not required			no crops located in ecoregion from SPAM model
NT0116	Cocos Island moist forests		not required			no crops located in ecoregion from SPAM model
NT0216	Islas Revillagigedo dry forests		not required			no crops located in ecoregion from SPAM model
NT0401	Juan FernÃ¡ndez Islands temperate forests		not required			no crops located in ecoregion from SPAM model
NT0705	Clipperton Island shrub and grasslands		not required			no crops located in ecoregion from SPAM model
NT1303	Atacama desert	ROW Americas	not required			no crops located in ecoregion from SPAM model	0	0	0	0	0	0	0	0.000255521
NT1307	GalÃ¡pagos Islands scrubland mosaic		not required			no crops located in ecoregion from SPAM model
OC0103	Cook Islands tropical moist forests		not required			no crops located in ecoregion from SPAM model
OC0108	Marquesas tropical moist forests	ROW Asia	not required			no crops located in ecoregion from SPAM model	0	0	0	1.75306e-06	0	0	1.09684e-05	0.000113975
OC0109	Ogasawara subtropical moist forests		not required			no crops located in ecoregion from SPAM model
OC0115	Tuamotu tropical moist forests		not required			no crops located in ecoregion from SPAM model
OC0117	Western Polynesian tropical moist forests		not required			no crops located in ecoregion from SPAM model
PA0602	Iceland boreal birch forests and alpine tundra		PA0608	3.1e-17	8.96e-17
PA0604	Kamchatka-Kurile taiga	Russia	PA0603	6.6129e-17	9.60613e-17		0	0	3.18e-06	0	0	0	1.555e-05	0.00014171
PA0605	Northeast Siberian taiga	Russia	PA0603	6.6129e-17	9.60613e-17		0	0	0	0	0	0	8.166e-05	0.00037535
PA0807	Faroe Islands boreal grasslands		not required			no crops located in ecoregion from SPAM model
PA1101	Arctic desert		not required			no crops located in ecoregion from SPAM model
PA1102	Bering tundra		not required			no crops located in ecoregion from SPAM model
PA1103	Cherskii-Kolyma mountain tundra		not required
PA1104	Chukchi Peninsula tundra		not required			no crops located in ecoregion from SPAM model
PA1105	Kamchatka Mountain tundra and forest tundra	Russia	PA1106	6.77e-17	6.17e-17		0	0	2.03e-06	0	0	0	0	2.532e-05
PA1107	Northeast Siberian coastal tundra		not required			no crops located in ecoregion from SPAM model
PA1108	Northwest Russian-Novaya Zemlya tundra	Russia	PA1106	6.77e-17			0	0	0	0	0	0	0	2.154e-05
PA1109	Novosibirsk Islands arctic desert		not required			no crops located in ecoregion from SPAM model
PA1111	Taimyr-Central Siberian tundra		not required			no crops located in ecoregion from SPAM model
PA1113	Wrangel Island arctic desert		not required			no crops located in ecoregion from SPAM model
PA1114	Yamal-Gydan tundra		not required			no crops located in ecoregion from SPAM model
PA1304	Atlantic coastal desert		not required			no crops located in ecoregion from SPAM model
PA1333	Red Sea coastal desert	ROW Africa	PA1325	1.54e-16	1.27e-16		0	0	6.36224e-06	0	8.23984e-06	0	0	5.7835e-05

[truncated: 1 more sheets: Water_CFs]
